# Supplementary material for: Bisphenol a Exposure, DNA Methylation, and Asthma in Children
Source: Int J Environ Res Public Health. 2020 Jan 1;17(1):298. doi: 10.3390/ijerph17010298 (PMC6981376; doi:10.3390/ijerph17010298)
Supplement: Supplementary file 1 [file ijerph-17-00298-s001.zip]

Archive with 1 entries (1 files):
- ijerph-610965-supplementary.docx
